# Supplementary material for: Hypothalamus-pituitary-gonad axis transcriptome profiling for sex differentiation in Acipenser sinensis
Source: Sci Data. 2019 Jun 13;6:87. doi: 10.1038/s41597-019-0099-1 (PMC6565624; doi:10.1038/s41597-019-0099-1)
Supplement: Supplementary file 1 — Download metadata file [file 41597_2019_99_MOESM1_ESM.zip]

Archive with 3 entries (3 files):
- a_Du392D_assay.txt
- s_Du392D_study.txt
- i_Investigation.txt
