# Supplementary material for: Hypothalamus-pituitary-gonad axis transcriptome profiling for sex differentiation in Acipenser sinensis
Source: Sci Data. 2019 Jun 13;6:87. doi: 10.1038/s41597-019-0099-1 (PMC6565624; doi:10.1038/s41597-019-0099-1)
Supplement: Supplementary file 1 — Download metadata file [file 41597_2019_99_MOESM1_ESM.zip › a_Du392D_assay.txt]

Sample Name	Protocol REF	Parameter Value[instrument]	Parameter Value[manufacturer]	Assay Name	Comment[run accession]	Raw Data File	Comment[Data Repository]	Comment[Data Record Accession]	Comment[Data Record URI]	Protocol REF	Derived Data File	Comment[Data Repository]	Comment[Data Record Accession]	Comment[Data Record URI]	Protocol REF	Derived Data File	Comment[Data Repository]	Comment[Data Record Accession]	Comment[Data Record URI]	Protocol REF	Derived Data File	Comment[Data Repository]	Comment[Data Record Accession]	Comment[Data Record URI]
Asia1p	Illumina sequencing and data processing	Illumina	HiSeq 2000	Repetition 1 of unknown sex pituitary in developmental stage I [Asia1p]	SRR4116733	SRX2098804	NCBI Sequence Read Archive	SRP084065	http://identifiers.org/ncbi/insdc.sra:SRP084065	Transcriptome assembly and annotation	All-Unigene_trim.fsa	GenBank	GGYF01000000	http://identifiers.org/ncbi/insdc:GGYF01000000	Transcriptome assembly and annotation	Annotation of Acipenser sinensis unigenes in the NR, NT, SwissProt, KEGG, COG, InterPro and GO database.xlsx	figshare	doi:10.6084/m9.figshare.c.4244492	https://doi.org/10.6084/m9.figshare.c.4244492	RNA extraction and sequencing	GSM3609878	Gene Expression Omnibus	GSE126616	https://identifiers.org/geo:GSE126616
Asia2p	Illumina sequencing and data processing	Illumina	HiSeq 2000	Repetition 2 of unknown sex pituitary in developmental stage I [Asia2p]	SRR4116737	SRX2098817	NCBI Sequence Read Archive	SRP084065	http://identifiers.org/ncbi/insdc.sra:SRP084065	Transcriptome assembly and annotation	All-Unigene_trim.fsa	GenBank	GGYF01000000	http://identifiers.org/ncbi/insdc:GGYF01000000	Transcriptome assembly and annotation	Annotation of Acipenser sinensis unigenes in the NR, NT, SwissProt, KEGG, COG, InterPro and GO database.xlsx	figshare	doi:10.6084/m9.figshare.c.4244492	https://doi.org/10.6084/m9.figshare.c.4244492	RNA extraction and sequencing	GSM3609879	Gene Expression Omnibus	GSE126616	https://identifiers.org/geo:GSE126616
Asia3p	Illumina sequencing and data processing	Illumina	HiSeq 2000	Repetition 3 of unknown sex pituitary in developmental stage I [Asia3p]	SRR4116740	SRX2098819	NCBI Sequence Read Archive	SRP084065	http://identifiers.org/ncbi/insdc.sra:SRP084065	Transcriptome assembly and annotation	All-Unigene_trim.fsa	GenBank	GGYF01000000	http://identifiers.org/ncbi/insdc:GGYF01000000	Transcriptome assembly and annotation	Annotation of Acipenser sinensis unigenes in the NR, NT, SwissProt, KEGG, COG, InterPro and GO database.xlsx	figshare	doi:10.6084/m9.figshare.c.4244492	https://doi.org/10.6084/m9.figshare.c.4244492	RNA extraction and sequencing	GSM3609880	Gene Expression Omnibus	GSE126616	https://identifiers.org/geo:GSE126616
Asia4p	Illumina sequencing and data processing	Illumina	HiSeq 2000	Repetition 4 of unknown sex pituitary in developmental stage I [Asia4p]	SRR4116741	SRX2098821	NCBI Sequence Read Archive	SRP084065	http://identifiers.org/ncbi/insdc.sra:SRP084065	Transcriptome assembly and annotation	All-Unigene_trim.fsa	GenBank	GGYF01000000	http://identifiers.org/ncbi/insdc:GGYF01000000	Transcriptome assembly and annotation	Annotation of Acipenser sinensis unigenes in the NR, NT, SwissProt, KEGG, COG, InterPro and GO database.xlsx	figshare	doi:10.6084/m9.figshare.c.4244492	https://doi.org/10.6084/m9.figshare.c.4244492	RNA extraction and sequencing	GSM3609881	Gene Expression Omnibus	GSE126616	https://identifiers.org/geo:GSE126616
Asia5p	Illumina sequencing and data processing	Illumina	HiSeq 2000	Repetition 5 of unknown sex pituitary in developmental stage I [Asia5p]	SRR4116743	SRX2098823	NCBI Sequence Read Archive	SRP084065	http://identifiers.org/ncbi/insdc.sra:SRP084065	Transcriptome assembly and annotation	All-Unigene_trim.fsa	GenBank	GGYF01000000	http://identifiers.org/ncbi/insdc:GGYF01000000	Transcriptome assembly and annotation	Annotation of Acipenser sinensis unigenes in the NR, NT, SwissProt, KEGG, COG, InterPro and GO database.xlsx	figshare	doi:10.6084/m9.figshare.c.4244492	https://doi.org/10.6084/m9.figshare.c.4244492	RNA extraction and sequencing	GSM3609882	Gene Expression Omnibus	GSE126616	https://identifiers.org/geo:GSE126616
Asia6p	Illumina sequencing and data processing	Illumina	HiSeq 2000	Repetition 6 of unknown sex pituitary in developmental stage I [Asia6p]	SRR4116746	SRX2098825	NCBI Sequence Read Archive	SRP084065	http://identifiers.org/ncbi/insdc.sra:SRP084065	Transcriptome assembly and annotation	All-Unigene_trim.fsa	GenBank	GGYF01000000	http://identifiers.org/ncbi/insdc:GGYF01000000	Transcriptome assembly and annotation	Annotation of Acipenser sinensis unigenes in the NR, NT, SwissProt, KEGG, COG, InterPro and GO database.xlsx	figshare	doi:10.6084/m9.figshare.c.4244492	https://doi.org/10.6084/m9.figshare.c.4244492	RNA extraction and sequencing	GSM3609883	Gene Expression Omnibus	GSE126616	https://identifiers.org/geo:GSE126616
Asia1h	Illumina sequencing and data processing	Illumina	HiSeq 2000	Repetition 1 of unknown sex hypothalamus in developmental stage I [Asia1h]	SRR4116747	SRX2098827	NCBI Sequence Read Archive	SRP084065	http://identifiers.org/ncbi/insdc.sra:SRP084065	Transcriptome assembly and annotation	All-Unigene_trim.fsa	GenBank	GGYF01000000	http://identifiers.org/ncbi/insdc:GGYF01000000	Transcriptome assembly and annotation	Annotation of Acipenser sinensis unigenes in the NR, NT, SwissProt, KEGG, COG, InterPro and GO database.xlsx	figshare	doi:10.6084/m9.figshare.c.4244492	https://doi.org/10.6084/m9.figshare.c.4244492	RNA extraction and sequencing	GSM3609884	Gene Expression Omnibus	GSE126616	https://identifiers.org/geo:GSE126616
Asia2h	Illumina sequencing and data processing	Illumina	HiSeq 2000	Repetition 2 of unknown sex hypothalamus in developmental stage I [Asia2h]	SRR4116749	SRX2098828	NCBI Sequence Read Archive	SRP084065	http://identifiers.org/ncbi/insdc.sra:SRP084065	Transcriptome assembly and annotation	All-Unigene_trim.fsa	GenBank	GGYF01000000	http://identifiers.org/ncbi/insdc:GGYF01000000	Transcriptome assembly and annotation	Annotation of Acipenser sinensis unigenes in the NR, NT, SwissProt, KEGG, COG, InterPro and GO database.xlsx	figshare	doi:10.6084/m9.figshare.c.4244492	https://doi.org/10.6084/m9.figshare.c.4244492	RNA extraction and sequencing	GSM3609885	Gene Expression Omnibus	GSE126616	https://identifiers.org/geo:GSE126616
Asia3h	Illumina sequencing and data processing	Illumina	HiSeq 2000	Repetition 3 of unknown sex hypothalamus in developmental stage I [Asia3h]	SRR4116750	SRX2098830	NCBI Sequence Read Archive	SRP084065	http://identifiers.org/ncbi/insdc.sra:SRP084065	Transcriptome assembly and annotation	All-Unigene_trim.fsa	GenBank	GGYF01000000	http://identifiers.org/ncbi/insdc:GGYF01000000	Transcriptome assembly and annotation	Annotation of Acipenser sinensis unigenes in the NR, NT, SwissProt, KEGG, COG, InterPro and GO database.xlsx	figshare	doi:10.6084/m9.figshare.c.4244492	https://doi.org/10.6084/m9.figshare.c.4244492	RNA extraction and sequencing	GSM3609886	Gene Expression Omnibus	GSE126616	https://identifiers.org/geo:GSE126616
Asia4h	Illumina sequencing and data processing	Illumina	HiSeq 2000	Repetition 4 of unknown sex hypothalamus in developmental stage I [Asia4h]	SRR4116752	SRX2098831	NCBI Sequence Read Archive	SRP084065	http://identifiers.org/ncbi/insdc.sra:SRP084065	Transcriptome assembly and annotation	All-Unigene_trim.fsa	GenBank	GGYF01000000	http://identifiers.org/ncbi/insdc:GGYF01000000	Transcriptome assembly and annotation	Annotation of Acipenser sinensis unigenes in the NR, NT, SwissProt, KEGG, COG, InterPro and GO database.xlsx	figshare	doi:10.6084/m9.figshare.c.4244492	https://doi.org/10.6084/m9.figshare.c.4244492	RNA extraction and sequencing	GSM3609887	Gene Expression Omnibus	GSE126616	https://identifiers.org/geo:GSE126616
Asia5h	Illumina sequencing and data processing	Illumina	HiSeq 2000	Repetition 5 of unknown sex hypothalamus in developmental stage I [Asia5h]	SRR4116754	SRX2098834	NCBI Sequence Read Archive	SRP084065	http://identifiers.org/ncbi/insdc.sra:SRP084065	Transcriptome assembly and annotation	All-Unigene_trim.fsa	GenBank	GGYF01000000	http://identifiers.org/ncbi/insdc:GGYF01000000	Transcriptome assembly and annotation	Annotation of Acipenser sinensis unigenes in the NR, NT, SwissProt, KEGG, COG, InterPro and GO database.xlsx	figshare	doi:10.6084/m9.figshare.c.4244492	https://doi.org/10.6084/m9.figshare.c.4244492	RNA extraction and sequencing	GSM3609888	Gene Expression Omnibus	GSE126616	https://identifiers.org/geo:GSE126616
Asia6h	Illumina sequencing and data processing	Illumina	HiSeq 2000	Repetition 6 of unknown sex hypothalamus in developmental stage I [Asia6h]	SRR4116757	SRX2098835	NCBI Sequence Read Archive	SRP084065	http://identifiers.org/ncbi/insdc.sra:SRP084065	Transcriptome assembly and annotation	All-Unigene_trim.fsa	GenBank	GGYF01000000	http://identifiers.org/ncbi/insdc:GGYF01000000	Transcriptome assembly and annotation	Annotation of Acipenser sinensis unigenes in the NR, NT, SwissProt, KEGG, COG, InterPro and GO database.xlsx	figshare	doi:10.6084/m9.figshare.c.4244492	https://doi.org/10.6084/m9.figshare.c.4244492	RNA extraction and sequencing	GSM3609889	Gene Expression Omnibus	GSE126616	https://identifiers.org/geo:GSE126616
Asia1s	Illumina sequencing and data processing	Illumina	HiSeq 2000	Repetition 1 of unknown sex gonad in developmental stage I [Asia1s]	SRR4116758	SRX2098838	NCBI Sequence Read Archive	SRP084065	http://identifiers.org/ncbi/insdc.sra:SRP084065	Transcriptome assembly and annotation	All-Unigene_trim.fsa	GenBank	GGYF01000000	http://identifiers.org/ncbi/insdc:GGYF01000000	Transcriptome assembly and annotation	Annotation of Acipenser sinensis unigenes in the NR, NT, SwissProt, KEGG, COG, InterPro and GO database.xlsx	figshare	doi:10.6084/m9.figshare.c.4244492	https://doi.org/10.6084/m9.figshare.c.4244492	RNA extraction and sequencing	GSM3609890	Gene Expression Omnibus	GSE126616	https://identifiers.org/geo:GSE126616
Asia2s	Illumina sequencing and data processing	Illumina	HiSeq 2000	Repetition 2 of unknown sex gonad in developmental stage I [Asia2s]	SRR4116760	SRX2098839	NCBI Sequence Read Archive	SRP084065	http://identifiers.org/ncbi/insdc.sra:SRP084065	Transcriptome assembly and annotation	All-Unigene_trim.fsa	GenBank	GGYF01000000	http://identifiers.org/ncbi/insdc:GGYF01000000	Transcriptome assembly and annotation	Annotation of Acipenser sinensis unigenes in the NR, NT, SwissProt, KEGG, COG, InterPro and GO database.xlsx	figshare	doi:10.6084/m9.figshare.c.4244492	https://doi.org/10.6084/m9.figshare.c.4244492	RNA extraction and sequencing	GSM3609891	Gene Expression Omnibus	GSE126616	https://identifiers.org/geo:GSE126616
Asia3s	Illumina sequencing and data processing	Illumina	HiSeq 2000	Repetition 3 of unknown sex gonad in developmental stage I [Asia3s]	SRR4116761	SRX2098841	NCBI Sequence Read Archive	SRP084065	http://identifiers.org/ncbi/insdc.sra:SRP084065	Transcriptome assembly and annotation	All-Unigene_trim.fsa	GenBank	GGYF01000000	http://identifiers.org/ncbi/insdc:GGYF01000000	Transcriptome assembly and annotation	Annotation of Acipenser sinensis unigenes in the NR, NT, SwissProt, KEGG, COG, InterPro and GO database.xlsx	figshare	doi:10.6084/m9.figshare.c.4244492	https://doi.org/10.6084/m9.figshare.c.4244492	RNA extraction and sequencing	GSM3609892	Gene Expression Omnibus	GSE126616	https://identifiers.org/geo:GSE126616
Asia4s	Illumina sequencing and data processing	Illumina	HiSeq 2000	Repetition 4 of unknown sex gonad in developmental stage I [Asia4s]	SRR4116763	SRX2098843	NCBI Sequence Read Archive	SRP084065	http://identifiers.org/ncbi/insdc.sra:SRP084065	Transcriptome assembly and annotation	All-Unigene_trim.fsa	GenBank	GGYF01000000	http://identifiers.org/ncbi/insdc:GGYF01000000	Transcriptome assembly and annotation	Annotation of Acipenser sinensis unigenes in the NR, NT, SwissProt, KEGG, COG, InterPro and GO database.xlsx	figshare	doi:10.6084/m9.figshare.c.4244492	https://doi.org/10.6084/m9.figshare.c.4244492	RNA extraction and sequencing	GSM3609893	Gene Expression Omnibus	GSE126616	https://identifiers.org/geo:GSE126616
Asia5s	Illumina sequencing and data processing	Illumina	HiSeq 2000	Repetition 5 of unknown sex gonad in developmental stage I [Asia5s]	SRR4116764	SRX2098844	NCBI Sequence Read Archive	SRP084065	http://identifiers.org/ncbi/insdc.sra:SRP084065	Transcriptome assembly and annotation	All-Unigene_trim.fsa	GenBank	GGYF01000000	http://identifiers.org/ncbi/insdc:GGYF01000000	Transcriptome assembly and annotation	Annotation of Acipenser sinensis unigenes in the NR, NT, SwissProt, KEGG, COG, InterPro and GO database.xlsx	figshare	doi:10.6084/m9.figshare.c.4244492	https://doi.org/10.6084/m9.figshare.c.4244492	RNA extraction and sequencing	GSM3609894	Gene Expression Omnibus	GSE126616	https://identifiers.org/geo:GSE126616
Asia6s	Illumina sequencing and data processing	Illumina	HiSeq 2000	Repetition 6 of unknown sex gonad in developmental stage I [Asia6s]	SRR4116806	SRX2098847	NCBI Sequence Read Archive	SRP084065	http://identifiers.org/ncbi/insdc.sra:SRP084065	Transcriptome assembly and annotation	All-Unigene_trim.fsa	GenBank	GGYF01000000	http://identifiers.org/ncbi/insdc:GGYF01000000	Transcriptome assembly and annotation	Annotation of Acipenser sinensis unigenes in the NR, NT, SwissProt, KEGG, COG, InterPro and GO database.xlsx	figshare	doi:10.6084/m9.figshare.c.4244492	https://doi.org/10.6084/m9.figshare.c.4244492	RNA extraction and sequencing	GSM3609895	Gene Expression Omnibus	GSE126616	https://identifiers.org/geo:GSE126616
Asib1Mp	Illumina sequencing and data processing	Illumina	HiSeq 2000	Repetition 1 of male pituitary in developmental stage II [Asib1Mp]	SRR4116809	SRX2098850	NCBI Sequence Read Archive	SRP084065	http://identifiers.org/ncbi/insdc.sra:SRP084065	Transcriptome assembly and annotation	All-Unigene_trim.fsa	GenBank	GGYF01000000	http://identifiers.org/ncbi/insdc:GGYF01000000	Transcriptome assembly and annotation	Annotation of Acipenser sinensis unigenes in the NR, NT, SwissProt, KEGG, COG, InterPro and GO database.xlsx	figshare	doi:10.6084/m9.figshare.c.4244492	https://doi.org/10.6084/m9.figshare.c.4244492	RNA extraction and sequencing	GSM3609896	Gene Expression Omnibus	GSE126616	https://identifiers.org/geo:GSE126616
Asib1Mh	Illumina sequencing and data processing	Illumina	HiSeq 2000	Repetition 1 of male hypothalamus in developmental stage II [Asib1Mh]	SRR4116810	SRX2098851	NCBI Sequence Read Archive	SRP084065	http://identifiers.org/ncbi/insdc.sra:SRP084065	Transcriptome assembly and annotation	All-Unigene_trim.fsa	GenBank	GGYF01000000	http://identifiers.org/ncbi/insdc:GGYF01000000	Transcriptome assembly and annotation	Annotation of Acipenser sinensis unigenes in the NR, NT, SwissProt, KEGG, COG, InterPro and GO database.xlsx	figshare	doi:10.6084/m9.figshare.c.4244492	https://doi.org/10.6084/m9.figshare.c.4244492	RNA extraction and sequencing	GSM3609897	Gene Expression Omnibus	GSE126616	https://identifiers.org/geo:GSE126616
Asib1Ms	Illumina sequencing and data processing	Illumina	HiSeq 2000	Repetition 1 of male gonad in developmental stage II [Asib1Ms]	SRR4116811	SRX2098852	NCBI Sequence Read Archive	SRP084065	http://identifiers.org/ncbi/insdc.sra:SRP084065	Transcriptome assembly and annotation	All-Unigene_trim.fsa	GenBank	GGYF01000000	http://identifiers.org/ncbi/insdc:GGYF01000000	Transcriptome assembly and annotation	Annotation of Acipenser sinensis unigenes in the NR, NT, SwissProt, KEGG, COG, InterPro and GO database.xlsx	figshare	doi:10.6084/m9.figshare.c.4244492	https://doi.org/10.6084/m9.figshare.c.4244492	RNA extraction and sequencing	GSM3609898	Gene Expression Omnibus	GSE126616	https://identifiers.org/geo:GSE126616
Asib2Mp	Illumina sequencing and data processing	Illumina	HiSeq 2000	Repetition 2 of male pituitary in developmental stage II [Asib2Mp]	SRR4116814	SRX2098854	NCBI Sequence Read Archive	SRP084065	http://identifiers.org/ncbi/insdc.sra:SRP084065	Transcriptome assembly and annotation	All-Unigene_trim.fsa	GenBank	GGYF01000000	http://identifiers.org/ncbi/insdc:GGYF01000000	Transcriptome assembly and annotation	Annotation of Acipenser sinensis unigenes in the NR, NT, SwissProt, KEGG, COG, InterPro and GO database.xlsx	figshare	doi:10.6084/m9.figshare.c.4244492	https://doi.org/10.6084/m9.figshare.c.4244492	RNA extraction and sequencing	GSM3609899	Gene Expression Omnibus	GSE126616	https://identifiers.org/geo:GSE126616
Asib2Mh	Illumina sequencing and data processing	Illumina	HiSeq 2000	Repetition 2 of male hypothalamus in developmental stage II [Asib2Mh]	SRR4116816	SRX2098856	NCBI Sequence Read Archive	SRP084065	http://identifiers.org/ncbi/insdc.sra:SRP084065	Transcriptome assembly and annotation	All-Unigene_trim.fsa	GenBank	GGYF01000000	http://identifiers.org/ncbi/insdc:GGYF01000000	Transcriptome assembly and annotation	Annotation of Acipenser sinensis unigenes in the NR, NT, SwissProt, KEGG, COG, InterPro and GO database.xlsx	figshare	doi:10.6084/m9.figshare.c.4244492	https://doi.org/10.6084/m9.figshare.c.4244492	RNA extraction and sequencing	GSM3609900	Gene Expression Omnibus	GSE126616	https://identifiers.org/geo:GSE126616
Asib2Ms	Illumina sequencing and data processing	Illumina	HiSeq 2000	Repetition 2 of male gonad in developmental stage II [Asib2Ms]	SRR4116823	SRX2098862	NCBI Sequence Read Archive	SRP084065	http://identifiers.org/ncbi/insdc.sra:SRP084065	Transcriptome assembly and annotation	All-Unigene_trim.fsa	GenBank	GGYF01000000	http://identifiers.org/ncbi/insdc:GGYF01000000	Transcriptome assembly and annotation	Annotation of Acipenser sinensis unigenes in the NR, NT, SwissProt, KEGG, COG, InterPro and GO database.xlsx	figshare	doi:10.6084/m9.figshare.c.4244492	https://doi.org/10.6084/m9.figshare.c.4244492	RNA extraction and sequencing	GSM3609901	Gene Expression Omnibus	GSE126616	https://identifiers.org/geo:GSE126616
Asib3Mp	Illumina sequencing and data processing	Illumina	HiSeq 2000	Repetition 3 of male pituitary in developmental stage II [Asib3Mp]	SRR4116840	SRX2099093	NCBI Sequence Read Archive	SRP084065	http://identifiers.org/ncbi/insdc.sra:SRP084065	Transcriptome assembly and annotation	All-Unigene_trim.fsa	GenBank	GGYF01000000	http://identifiers.org/ncbi/insdc:GGYF01000000	Transcriptome assembly and annotation	Annotation of Acipenser sinensis unigenes in the NR, NT, SwissProt, KEGG, COG, InterPro and GO database.xlsx	figshare	doi:10.6084/m9.figshare.c.4244492	https://doi.org/10.6084/m9.figshare.c.4244492	RNA extraction and sequencing	GSM3609902	Gene Expression Omnibus	GSE126616	https://identifiers.org/geo:GSE126616
Asib3Mh	Illumina sequencing and data processing	Illumina	HiSeq 2000	Repetition 3 of male hypothalamus in developmental stage II [Asib3Mh]	SRR4116841	SRX2099094	NCBI Sequence Read Archive	SRP084065	http://identifiers.org/ncbi/insdc.sra:SRP084065	Transcriptome assembly and annotation	All-Unigene_trim.fsa	GenBank	GGYF01000000	http://identifiers.org/ncbi/insdc:GGYF01000000	Transcriptome assembly and annotation	Annotation of Acipenser sinensis unigenes in the NR, NT, SwissProt, KEGG, COG, InterPro and GO database.xlsx	figshare	doi:10.6084/m9.figshare.c.4244492	https://doi.org/10.6084/m9.figshare.c.4244492	RNA extraction and sequencing	GSM3609903	Gene Expression Omnibus	GSE126616	https://identifiers.org/geo:GSE126616
Asib3Ms	Illumina sequencing and data processing	Illumina	HiSeq 2000	Repetition 3 of male gonad in developmental stage II [Asib3Ms]	SRR4116843	SRX2099096	NCBI Sequence Read Archive	SRP084065	http://identifiers.org/ncbi/insdc.sra:SRP084065	Transcriptome assembly and annotation	All-Unigene_trim.fsa	GenBank	GGYF01000000	http://identifiers.org/ncbi/insdc:GGYF01000000	Transcriptome assembly and annotation	Annotation of Acipenser sinensis unigenes in the NR, NT, SwissProt, KEGG, COG, InterPro and GO database.xlsx	figshare	doi:10.6084/m9.figshare.c.4244492	https://doi.org/10.6084/m9.figshare.c.4244492	RNA extraction and sequencing	GSM3609904	Gene Expression Omnibus	GSE126616	https://identifiers.org/geo:GSE126616
Asib4Mh	Illumina sequencing and data processing	Illumina	HiSeq 2000	Repetition 4 of male pituitary in developmental stage II [Asib4Mh]	SRR4116845	SRX2099098	NCBI Sequence Read Archive	SRP084065	http://identifiers.org/ncbi/insdc.sra:SRP084065	Transcriptome assembly and annotation	All-Unigene_trim.fsa	GenBank	GGYF01000000	http://identifiers.org/ncbi/insdc:GGYF01000000	Transcriptome assembly and annotation	Annotation of Acipenser sinensis unigenes in the NR, NT, SwissProt, KEGG, COG, InterPro and GO database.xlsx	figshare	doi:10.6084/m9.figshare.c.4244492	https://doi.org/10.6084/m9.figshare.c.4244492	RNA extraction and sequencing	GSM3609905	Gene Expression Omnibus	GSE126616	https://identifiers.org/geo:GSE126616
Asib4Mp	Illumina sequencing and data processing	Illumina	HiSeq 2000	Repetition 4 of male hypothalamus in developmental stage II [Asib4Mp]	SRR4116844	SRX2099097	NCBI Sequence Read Archive	SRP084065	http://identifiers.org/ncbi/insdc.sra:SRP084065	Transcriptome assembly and annotation	All-Unigene_trim.fsa	GenBank	GGYF01000000	http://identifiers.org/ncbi/insdc:GGYF01000000	Transcriptome assembly and annotation	Annotation of Acipenser sinensis unigenes in the NR, NT, SwissProt, KEGG, COG, InterPro and GO database.xlsx	figshare	doi:10.6084/m9.figshare.c.4244492	https://doi.org/10.6084/m9.figshare.c.4244492	RNA extraction and sequencing	GSM3609906	Gene Expression Omnibus	GSE126616	https://identifiers.org/geo:GSE126616
Asib4Ms	Illumina sequencing and data processing	Illumina	HiSeq 2000	Repetition 4 of male gonad in developmental stage II [Asib4Ms]	SRR4116846	SRX2099099	NCBI Sequence Read Archive	SRP084065	http://identifiers.org/ncbi/insdc.sra:SRP084065	Transcriptome assembly and annotation	All-Unigene_trim.fsa	GenBank	GGYF01000000	http://identifiers.org/ncbi/insdc:GGYF01000000	Transcriptome assembly and annotation	Annotation of Acipenser sinensis unigenes in the NR, NT, SwissProt, KEGG, COG, InterPro and GO database.xlsx	figshare	doi:10.6084/m9.figshare.c.4244492	https://doi.org/10.6084/m9.figshare.c.4244492	RNA extraction and sequencing	GSM3609907	Gene Expression Omnibus	GSE126616	https://identifiers.org/geo:GSE126616
Asib5Mp	Illumina sequencing and data processing	Illumina	HiSeq 2000	Repetition 5 of male pituitary in developmental stage II [Asib5Mp]	SRR4116847	SRX2099100	NCBI Sequence Read Archive	SRP084065	http://identifiers.org/ncbi/insdc.sra:SRP084065	Transcriptome assembly and annotation	All-Unigene_trim.fsa	GenBank	GGYF01000000	http://identifiers.org/ncbi/insdc:GGYF01000000	Transcriptome assembly and annotation	Annotation of Acipenser sinensis unigenes in the NR, NT, SwissProt, KEGG, COG, InterPro and GO database.xlsx	figshare	doi:10.6084/m9.figshare.c.4244492	https://doi.org/10.6084/m9.figshare.c.4244492	RNA extraction and sequencing	GSM3609908	Gene Expression Omnibus	GSE126616	https://identifiers.org/geo:GSE126616
Asib5Mh	Illumina sequencing and data processing	Illumina	HiSeq 2000	Repetition 5 of male hypothalamus in developmental stage II [Asib5Mh]	SRR4116848	SRX2099101	NCBI Sequence Read Archive	SRP084065	http://identifiers.org/ncbi/insdc.sra:SRP084065	Transcriptome assembly and annotation	All-Unigene_trim.fsa	GenBank	GGYF01000000	http://identifiers.org/ncbi/insdc:GGYF01000000	Transcriptome assembly and annotation	Annotation of Acipenser sinensis unigenes in the NR, NT, SwissProt, KEGG, COG, InterPro and GO database.xlsx	figshare	doi:10.6084/m9.figshare.c.4244492	https://doi.org/10.6084/m9.figshare.c.4244492	RNA extraction and sequencing	GSM3609909	Gene Expression Omnibus	GSE126616	https://identifiers.org/geo:GSE126616
Asib5Ms	Illumina sequencing and data processing	Illumina	HiSeq 2000	Repetition 5 of male gonad in developmental stage II [Asib5Ms]	SRR4116849	SRX2099102	NCBI Sequence Read Archive	SRP084065	http://identifiers.org/ncbi/insdc.sra:SRP084065	Transcriptome assembly and annotation	All-Unigene_trim.fsa	GenBank	GGYF01000000	http://identifiers.org/ncbi/insdc:GGYF01000000	Transcriptome assembly and annotation	Annotation of Acipenser sinensis unigenes in the NR, NT, SwissProt, KEGG, COG, InterPro and GO database.xlsx	figshare	doi:10.6084/m9.figshare.c.4244492	https://doi.org/10.6084/m9.figshare.c.4244492	RNA extraction and sequencing	GSM3609910	Gene Expression Omnibus	GSE126616	https://identifiers.org/geo:GSE126616
Asib6Mp	Illumina sequencing and data processing	Illumina	HiSeq 2000	Repetition 6 of male pituitary in developmental stage II [Asib6Mp]	SRR4116850	SRX2099103	NCBI Sequence Read Archive	SRP084065	http://identifiers.org/ncbi/insdc.sra:SRP084065	Transcriptome assembly and annotation	All-Unigene_trim.fsa	GenBank	GGYF01000000	http://identifiers.org/ncbi/insdc:GGYF01000000	Transcriptome assembly and annotation	Annotation of Acipenser sinensis unigenes in the NR, NT, SwissProt, KEGG, COG, InterPro and GO database.xlsx	figshare	doi:10.6084/m9.figshare.c.4244492	https://doi.org/10.6084/m9.figshare.c.4244492	RNA extraction and sequencing	GSM3609911	Gene Expression Omnibus	GSE126616	https://identifiers.org/geo:GSE126616
Asib6Mh	Illumina sequencing and data processing	Illumina	HiSeq 2000	Repetition 6 of male hypothalamus in developmental stage II [Asib6Mh]	SRR4116851	SRX2099104	NCBI Sequence Read Archive	SRP084065	http://identifiers.org/ncbi/insdc.sra:SRP084065	Transcriptome assembly and annotation	All-Unigene_trim.fsa	GenBank	GGYF01000000	http://identifiers.org/ncbi/insdc:GGYF01000000	Transcriptome assembly and annotation	Annotation of Acipenser sinensis unigenes in the NR, NT, SwissProt, KEGG, COG, InterPro and GO database.xlsx	figshare	doi:10.6084/m9.figshare.c.4244492	https://doi.org/10.6084/m9.figshare.c.4244492	RNA extraction and sequencing	GSM3609912	Gene Expression Omnibus	GSE126616	https://identifiers.org/geo:GSE126616
Asib6Ms	Illumina sequencing and data processing	Illumina	HiSeq 2000	Repetition 6 of male gonad in developmental stage II [Asib6Ms]	SRR4116852	SRX2099105	NCBI Sequence Read Archive	SRP084065	http://identifiers.org/ncbi/insdc.sra:SRP084065	Transcriptome assembly and annotation	All-Unigene_trim.fsa	GenBank	GGYF01000000	http://identifiers.org/ncbi/insdc:GGYF01000000	Transcriptome assembly and annotation	Annotation of Acipenser sinensis unigenes in the NR, NT, SwissProt, KEGG, COG, InterPro and GO database.xlsx	figshare	doi:10.6084/m9.figshare.c.4244492	https://doi.org/10.6084/m9.figshare.c.4244492	RNA extraction and sequencing	GSM3609913	Gene Expression Omnibus	GSE126616	https://identifiers.org/geo:GSE126616
Asib1Mp-F	Illumina sequencing and data processing	Illumina	HiSeq 2000	Repetition 1 of female pituitary in developmental stage II [Asib1Mp-F]	SRR4116853	SRX2099106	NCBI Sequence Read Archive	SRP084065	http://identifiers.org/ncbi/insdc.sra:SRP084065	Transcriptome assembly and annotation	All-Unigene_trim.fsa	GenBank	GGYF01000000	http://identifiers.org/ncbi/insdc:GGYF01000000	Transcriptome assembly and annotation	Annotation of Acipenser sinensis unigenes in the NR, NT, SwissProt, KEGG, COG, InterPro and GO database.xlsx	figshare	doi:10.6084/m9.figshare.c.4244492	https://doi.org/10.6084/m9.figshare.c.4244492	RNA extraction and sequencing	GSM3609914	Gene Expression Omnibus	GSE126616	https://identifiers.org/geo:GSE126616
Asib1Mh-F	Illumina sequencing and data processing	Illumina	HiSeq 2000	Repetition 1 of female hypothalamus in developmental stage II [Asib1Mh-F]	SRR4116855	SRX2099107	NCBI Sequence Read Archive	SRP084065	http://identifiers.org/ncbi/insdc.sra:SRP084065	Transcriptome assembly and annotation	All-Unigene_trim.fsa	GenBank	GGYF01000000	http://identifiers.org/ncbi/insdc:GGYF01000000	Transcriptome assembly and annotation	Annotation of Acipenser sinensis unigenes in the NR, NT, SwissProt, KEGG, COG, InterPro and GO database.xlsx	figshare	doi:10.6084/m9.figshare.c.4244492	https://doi.org/10.6084/m9.figshare.c.4244492	RNA extraction and sequencing	GSM3609915	Gene Expression Omnibus	GSE126616	https://identifiers.org/geo:GSE126616
Asib1Ms-F	Illumina sequencing and data processing	Illumina	HiSeq 2000	Repetition 1 of female gonad in developmental stage II [Asib1Ms-F]	SRR4116857	SRX2099109	NCBI Sequence Read Archive	SRP084065	http://identifiers.org/ncbi/insdc.sra:SRP084065	Transcriptome assembly and annotation	All-Unigene_trim.fsa	GenBank	GGYF01000000	http://identifiers.org/ncbi/insdc:GGYF01000000	Transcriptome assembly and annotation	Annotation of Acipenser sinensis unigenes in the NR, NT, SwissProt, KEGG, COG, InterPro and GO database.xlsx	figshare	doi:10.6084/m9.figshare.c.4244492	https://doi.org/10.6084/m9.figshare.c.4244492	RNA extraction and sequencing	GSM3609916	Gene Expression Omnibus	GSE126616	https://identifiers.org/geo:GSE126616
Asib2Mp-F	Illumina sequencing and data processing	Illumina	HiSeq 4000	Repetition 2 of female pituitary in developmental stage II [Asib2Mp-F]	SRR5785728	SRX2972314	NCBI Sequence Read Archive	SRP084065	http://identifiers.org/ncbi/insdc.sra:SRP084065	Transcriptome assembly and annotation	All-Unigene_trim.fsa	GenBank	GGYF01000000	http://identifiers.org/ncbi/insdc:GGYF01000000	Transcriptome assembly and annotation	Annotation of Acipenser sinensis unigenes in the NR, NT, SwissProt, KEGG, COG, InterPro and GO database.xlsx	figshare	doi:10.6084/m9.figshare.c.4244492	https://doi.org/10.6084/m9.figshare.c.4244492	RNA extraction and sequencing	GSM3609917	Gene Expression Omnibus	GSE126616	https://identifiers.org/geo:GSE126616
Asib2Mh-F	Illumina sequencing and data processing	Illumina	HiSeq 4000	Repetition 2 of female hypothalamus in developmental stage II [Asib2Mh-F]	SRR5785953	SRX2972539	NCBI Sequence Read Archive	SRP084065	http://identifiers.org/ncbi/insdc.sra:SRP084065	Transcriptome assembly and annotation	All-Unigene_trim.fsa	GenBank	GGYF01000000	http://identifiers.org/ncbi/insdc:GGYF01000000	Transcriptome assembly and annotation	Annotation of Acipenser sinensis unigenes in the NR, NT, SwissProt, KEGG, COG, InterPro and GO database.xlsx	figshare	doi:10.6084/m9.figshare.c.4244492	https://doi.org/10.6084/m9.figshare.c.4244492	RNA extraction and sequencing	GSM3609918	Gene Expression Omnibus	GSE126616	https://identifiers.org/geo:GSE126616
Asib2Ms-F	Illumina sequencing and data processing	Illumina	HiSeq 4000	Repetition 2 of female gonad in developmental stage II [Asib2Ms-F]	SRR5785994	SRX2972580	NCBI Sequence Read Archive	SRP084065	http://identifiers.org/ncbi/insdc.sra:SRP084065	Transcriptome assembly and annotation	All-Unigene_trim.fsa	GenBank	GGYF01000000	http://identifiers.org/ncbi/insdc:GGYF01000000	Transcriptome assembly and annotation	Annotation of Acipenser sinensis unigenes in the NR, NT, SwissProt, KEGG, COG, InterPro and GO database.xlsx	figshare	doi:10.6084/m9.figshare.c.4244492	https://doi.org/10.6084/m9.figshare.c.4244492	RNA extraction and sequencing	GSM3609919	Gene Expression Omnibus	GSE126616	https://identifiers.org/geo:GSE126616
Asib3Mp-F	Illumina sequencing and data processing	Illumina	HiSeq 4000	Repetition 3 of female pituitary in developmental stage II [Asib3Mp-F]	SRR5785995	SRX2972581	NCBI Sequence Read Archive	SRP084065	http://identifiers.org/ncbi/insdc.sra:SRP084065	Transcriptome assembly and annotation	All-Unigene_trim.fsa	GenBank	GGYF01000000	http://identifiers.org/ncbi/insdc:GGYF01000000	Transcriptome assembly and annotation	Annotation of Acipenser sinensis unigenes in the NR, NT, SwissProt, KEGG, COG, InterPro and GO database.xlsx	figshare	doi:10.6084/m9.figshare.c.4244492	https://doi.org/10.6084/m9.figshare.c.4244492	RNA extraction and sequencing	GSM3609920	Gene Expression Omnibus	GSE126616	https://identifiers.org/geo:GSE126616
Asib3Mh-F	Illumina sequencing and data processing	Illumina	HiSeq 4000	Repetition 3 of female hypothalamus in developmental stage II [Asib3Mh-F]	SRR5785996	SRX2972582	NCBI Sequence Read Archive	SRP084065	http://identifiers.org/ncbi/insdc.sra:SRP084065	Transcriptome assembly and annotation	All-Unigene_trim.fsa	GenBank	GGYF01000000	http://identifiers.org/ncbi/insdc:GGYF01000000	Transcriptome assembly and annotation	Annotation of Acipenser sinensis unigenes in the NR, NT, SwissProt, KEGG, COG, InterPro and GO database.xlsx	figshare	doi:10.6084/m9.figshare.c.4244492	https://doi.org/10.6084/m9.figshare.c.4244492	RNA extraction and sequencing	GSM3609921	Gene Expression Omnibus	GSE126616	https://identifiers.org/geo:GSE126616
Asib3Ms-F	Illumina sequencing and data processing	Illumina	HiSeq 4000	Repetition 3 of female gonad in developmental stage II [Asib3Ms-F]	SRR5785997	SRX2972583	NCBI Sequence Read Archive	SRP084065	http://identifiers.org/ncbi/insdc.sra:SRP084065	Transcriptome assembly and annotation	All-Unigene_trim.fsa	GenBank	GGYF01000000	http://identifiers.org/ncbi/insdc:GGYF01000000	Transcriptome assembly and annotation	Annotation of Acipenser sinensis unigenes in the NR, NT, SwissProt, KEGG, COG, InterPro and GO database.xlsx	figshare	doi:10.6084/m9.figshare.c.4244492	https://doi.org/10.6084/m9.figshare.c.4244492	RNA extraction and sequencing	GSM3609922	Gene Expression Omnibus	GSE126616	https://identifiers.org/geo:GSE126616
