# Supplementary material for: Hypothalamus-pituitary-gonad axis transcriptome profiling for sex differentiation in Acipenser sinensis
Source: Sci Data. 2019 Jun 13;6:87. doi: 10.1038/s41597-019-0099-1 (PMC6565624; doi:10.1038/s41597-019-0099-1)
Supplement: Supplementary file 1 — Download metadata file [file 41597_2019_99_MOESM1_ESM.zip › s_Du392D_study.txt]

Source Name	Characteristics[organism]	Term Source REF	Term Accession Number	Characteristics[organism part]	Term Source REF	Term Accession Number	Protocol REF	Sample Name	Factor Value[sex]	Factor Value[developmental stage]
Chinese Sturgeon Research Institute	Acipenser sinensis	NCBITaxon	NCBITaxon:61970	pituitary gland	UBERON	UBERON:0000007	Sample preparation	Asia1p	Unkown sex	Stage I
Chinese Sturgeon Research Institute	Acipenser sinensis	NCBITaxon	NCBITaxon:61970	pituitary gland	UBERON	UBERON:0000007	Sample preparation	Asia2p	Unkown sex	Stage I
Chinese Sturgeon Research Institute	Acipenser sinensis	NCBITaxon	NCBITaxon:61970	pituitary gland	UBERON	UBERON:0000007	Sample preparation	Asia3p	Unkown sex	Stage I
Chinese Sturgeon Research Institute	Acipenser sinensis	NCBITaxon	NCBITaxon:61970	pituitary gland	UBERON	UBERON:0000007	Sample preparation	Asia4p	Unkown sex	Stage I
Chinese Sturgeon Research Institute	Acipenser sinensis	NCBITaxon	NCBITaxon:61970	pituitary gland	UBERON	UBERON:0000007	Sample preparation	Asia5p	Unkown sex	Stage I
Chinese Sturgeon Research Institute	Acipenser sinensis	NCBITaxon	NCBITaxon:61970	pituitary gland	UBERON	UBERON:0000007	Sample preparation	Asia6p	Unkown sex	Stage I
Chinese Sturgeon Research Institute	Acipenser sinensis	NCBITaxon	NCBITaxon:61970	Hypothalamus	UBERON	UBERON:0001898	Sample preparation	Asia1h	Unkown sex	Stage I
Chinese Sturgeon Research Institute	Acipenser sinensis	NCBITaxon	NCBITaxon:61970	Hypothalamus	UBERON	UBERON:0001898	Sample preparation	Asia2h	Unkown sex	Stage I
Chinese Sturgeon Research Institute	Acipenser sinensis	NCBITaxon	NCBITaxon:61970	Hypothalamus	UBERON	UBERON:0001898	Sample preparation	Asia3h	Unkown sex	Stage I
Chinese Sturgeon Research Institute	Acipenser sinensis	NCBITaxon	NCBITaxon:61970	Hypothalamus	UBERON	UBERON:0001898	Sample preparation	Asia4h	Unkown sex	Stage I
Chinese Sturgeon Research Institute	Acipenser sinensis	NCBITaxon	NCBITaxon:61970	Hypothalamus	UBERON	UBERON:0001898	Sample preparation	Asia5h	Unkown sex	Stage I
Chinese Sturgeon Research Institute	Acipenser sinensis	NCBITaxon	NCBITaxon:61970	Hypothalamus	UBERON	UBERON:0001898	Sample preparation	Asia6h	Unkown sex	Stage I
Chinese Sturgeon Research Institute	Acipenser sinensis	NCBITaxon	NCBITaxon:61970	Gonad	UBERON	UBERON:0000991	Sample preparation	Asia1s	Unkown sex	Stage I
Chinese Sturgeon Research Institute	Acipenser sinensis	NCBITaxon	NCBITaxon:61970	Gonad	UBERON	UBERON:0000991	Sample preparation	Asia2s	Unkown sex	Stage I
Chinese Sturgeon Research Institute	Acipenser sinensis	NCBITaxon	NCBITaxon:61970	Gonad	UBERON	UBERON:0000991	Sample preparation	Asia3s	Unkown sex	Stage I
Chinese Sturgeon Research Institute	Acipenser sinensis	NCBITaxon	NCBITaxon:61970	Gonad	UBERON	UBERON:0000991	Sample preparation	Asia4s	Unkown sex	Stage I
Chinese Sturgeon Research Institute	Acipenser sinensis	NCBITaxon	NCBITaxon:61970	Gonad	UBERON	UBERON:0000991	Sample preparation	Asia5s	Unkown sex	Stage I
Chinese Sturgeon Research Institute	Acipenser sinensis	NCBITaxon	NCBITaxon:61970	Gonad	UBERON	UBERON:0000991	Sample preparation	Asia6s	Unkown sex	Stage I
Chinese Sturgeon Research Institute	Acipenser sinensis	NCBITaxon	NCBITaxon:61970	pituitary gland	UBERON	UBERON:0000007	Sample preparation	Asib1Mp	Male	Stage II
Chinese Sturgeon Research Institute	Acipenser sinensis	NCBITaxon	NCBITaxon:61970	Hypothalamus	UBERON	UBERON:0001898	Sample preparation	Asib1Mh	Male	Stage II
Chinese Sturgeon Research Institute	Acipenser sinensis	NCBITaxon	NCBITaxon:61970	Gonad	UBERON	UBERON:0000991	Sample preparation	Asib1Ms	Male	Stage II
Chinese Sturgeon Research Institute	Acipenser sinensis	NCBITaxon	NCBITaxon:61970	pituitary gland	UBERON	UBERON:0000007	Sample preparation	Asib2Mp	Male	Stage II
Chinese Sturgeon Research Institute	Acipenser sinensis	NCBITaxon	NCBITaxon:61970	Hypothalamus	UBERON	UBERON:0001898	Sample preparation	Asib2Mh	Male	Stage II
Chinese Sturgeon Research Institute	Acipenser sinensis	NCBITaxon	NCBITaxon:61970	Gonad	UBERON	UBERON:0000991	Sample preparation	Asib2Ms	Male	Stage II
Chinese Sturgeon Research Institute	Acipenser sinensis	NCBITaxon	NCBITaxon:61970	pituitary gland	UBERON	UBERON:0000007	Sample preparation	Asib3Mp	Male	Stage II
Chinese Sturgeon Research Institute	Acipenser sinensis	NCBITaxon	NCBITaxon:61970	Hypothalamus	UBERON	UBERON:0001898	Sample preparation	Asib3Mh	Male	Stage II
Chinese Sturgeon Research Institute	Acipenser sinensis	NCBITaxon	NCBITaxon:61970	Gonad	UBERON	UBERON:0000991	Sample preparation	Asib3Ms	Male	Stage II
Chinese Sturgeon Research Institute	Acipenser sinensis	NCBITaxon	NCBITaxon:61970	Hypothalamus	UBERON	UBERON:0001898	Sample preparation	Asib4Mh	Male	Stage II
Chinese Sturgeon Research Institute	Acipenser sinensis	NCBITaxon	NCBITaxon:61970	pituitary gland	UBERON	UBERON:0000007	Sample preparation	Asib4Mp	Male	Stage II
Chinese Sturgeon Research Institute	Acipenser sinensis	NCBITaxon	NCBITaxon:61970	Gonad	UBERON	UBERON:0000991	Sample preparation	Asib4Ms	Male	Stage II
Chinese Sturgeon Research Institute	Acipenser sinensis	NCBITaxon	NCBITaxon:61970	pituitary gland	UBERON	UBERON:0000007	Sample preparation	Asib5Mp	Male	Stage II
Chinese Sturgeon Research Institute	Acipenser sinensis	NCBITaxon	NCBITaxon:61970	Hypothalamus	UBERON	UBERON:0001898	Sample preparation	Asib5Mh	Male	Stage II
Chinese Sturgeon Research Institute	Acipenser sinensis	NCBITaxon	NCBITaxon:61970	Gonad	UBERON	UBERON:0000991	Sample preparation	Asib5Ms	Male	Stage II
Chinese Sturgeon Research Institute	Acipenser sinensis	NCBITaxon	NCBITaxon:61970	pituitary gland	UBERON	UBERON:0000007	Sample preparation	Asib6Mp	Male	Stage II
Chinese Sturgeon Research Institute	Acipenser sinensis	NCBITaxon	NCBITaxon:61970	Hypothalamus	UBERON	UBERON:0001898	Sample preparation	Asib6Mh	Male	Stage II
Chinese Sturgeon Research Institute	Acipenser sinensis	NCBITaxon	NCBITaxon:61970	Gonad	UBERON	UBERON:0000991	Sample preparation	Asib6Ms	Male	Stage II
Chinese Sturgeon Research Institute	Acipenser sinensis	NCBITaxon	NCBITaxon:61970	pituitary gland	UBERON	UBERON:0000007	Sample preparation	Asib1Mp-F	Female	Stage II
Chinese Sturgeon Research Institute	Acipenser sinensis	NCBITaxon	NCBITaxon:61970	Hypothalamus	UBERON	UBERON:0001898	Sample preparation	Asib1Mh-F	Female	Stage II
Chinese Sturgeon Research Institute	Acipenser sinensis	NCBITaxon	NCBITaxon:61970	Gonad	UBERON	UBERON:0000991	Sample preparation	Asib1Ms-F	Female	Stage II
Chinese Sturgeon Research Institute	Acipenser sinensis	NCBITaxon	NCBITaxon:61970	pituitary gland	UBERON	UBERON:0000007	Sample preparation	Asib2Mp-F	Female	Stage II
Chinese Sturgeon Research Institute	Acipenser sinensis	NCBITaxon	NCBITaxon:61970	Hypothalamus	UBERON	UBERON:0001898	Sample preparation	Asib2Mh-F	Female	Stage II
Chinese Sturgeon Research Institute	Acipenser sinensis	NCBITaxon	NCBITaxon:61970	Gonad	UBERON	UBERON:0000991	Sample preparation	Asib2Ms-F	Female	Stage II
Chinese Sturgeon Research Institute	Acipenser sinensis	NCBITaxon	NCBITaxon:61970	pituitary gland	UBERON	UBERON:0000007	Sample preparation	Asib3Mp-F	Female	Stage II
Chinese Sturgeon Research Institute	Acipenser sinensis	NCBITaxon	NCBITaxon:61970	Hypothalamus	UBERON	UBERON:0001898	Sample preparation	Asib3Mh-F	Female	Stage II
Chinese Sturgeon Research Institute	Acipenser sinensis	NCBITaxon	NCBITaxon:61970	Gonad	UBERON	UBERON:0000991	Sample preparation	Asib3Ms-F	Female	Stage II
