# Supplementary material for: Hypothalamus-pituitary-gonad axis transcriptome profiling for sex differentiation in Acipenser sinensis
Source: Sci Data. 2019 Jun 13;6:87. doi: 10.1038/s41597-019-0099-1 (PMC6565624; doi:10.1038/s41597-019-0099-1)
Supplement: Supplementary file 1 — Download metadata file [file 41597_2019_99_MOESM1_ESM.zip › i_Investigation.txt]

# Investigation File generated for Scientific Data with Investigation File Authoring Tool version 0.1.0 on 17/05/2019 - This metadata file is CC0
ONTOLOGY SOURCE REFERENCE
Term Source Name	NCBITaxon	UBERON	EFO	OBI	ERO	CLO	FBbi
Term Source File	http://data.bioontology.org/ontologies/NCBITAXON	http://data.bioontology.org/ontologies/UBERON	http://data.bioontology.org/ontologies/EFO	http://data.bioontology.org/ontologies/OBI	http://data.bioontology.org/ontologies/ERO	http://data.bioontology.org/ontologies/CLO	http://data.bioontology.org/ontologies/FBbi
Term Source Version	2016AB	releases/2014-06-15	3.5.1	2014-08-18	2013-08-02	2.1.106	
Term Source Description	National Center for Biotechnology Information (NCBI) Organismal Classification	Uber Anatomy Ontology	Experimental Factor Ontology	Ontology for Biomedical Investigations	Eagle-I Research Resource Ontology	Cell Line Ontology	Biological Imaging Methods Ontology
INVESTIGATION
Investigation Identifier
Investigation Title
Investigation Description
Investigation Submission Date
Investigation Public Release Date
INVESTIGATION PUBLICATIONS
Investigation PubMed ID
Investigation Publication DOI
Investigation Publication Author List
Investigation Publication Title
Investigation Publication Status
Investigation Publication Status Term Accession Number
Investigation Publication Status Term Source REF
INVESTIGATION CONTACTS
Investigation Person Last Name
Investigation Person Mid Initials
Investigation Person First Name
Investigation Person Address
Investigation Person Phone
Investigation Person Fax
Investigation Person Email
Investigation Person Affiliation
Investigation Person Roles
Investigation Person Roles Term Accession Number
Investigation Person Roles Term Source REF
STUDY
Study Identifier	10.1038/s41597-019-0099-1
Study Title	Hypothalamus-pituitary-gonad axis transcriptome profiling for sex differentiation in Acipenser sinensis
Study Submission Date	10/10/2018
Study Public Release Date	13/06/2019
Study Description	https://www.nature.com/articles/s41597-019-0099-1
Study File Name	s_Du392D_study.txt
Comment[Subject Keywords]	""
Comment[Manuscript Licence]	CC BY-4.0
Comment[Experimental Metadata Licence]	CC0
Comment[Supplementary Information File Name]
Comment[Supplementary Information File Type]
Comment[Supplementary Information File URL]
Comment[Data Repository]	NCBI Sequence Read Archive;GenBank;figshare;Gene Expression Omnibus
Comment[Data Record Accession]	SRP084065;GGYF01000000;doi:10.6084/m9.figshare.c.4244492;GSE126616
Comment[Data Record URI]	http://identifiers.org/ncbi/insdc.sra:SRP084065;http://identifiers.org/ncbi/insdc:GGYF01000000;https://doi.org/10.6084/m9.figshare.c.4244492;https://identifiers.org/geo:GSE126616
STUDY DESIGN DESCRIPTORS
Study Design Type	development or differentiation design	transcription profiling design	sequence assembly objective	sequence annotation objective
Study Design Type Term Accession Number	http://www.ebi.ac.uk/efo/EFO_0001746	OBI:0001430	ERO:0100054	ERO:0100065
Study Design Type Term Source REF	EFO	OBI	ERO	ERO
STUDY PUBLICATIONS
Study PubMed ID
Study Publication DOI
Study Publication Author List
Study Publication Title
Study Publication Status
Study Publication Status Term Accession Number
Study Publication Status Term Source REF
STUDY FACTORS
Study Factor Name	sex	developmental stage
Study Factor Type	sex	developmental stage
Study Factor Type Term Accession Number	PATO:0000047	http://www.ebi.ac.uk/efo/EFO_0000399
Study Factor Type Term Source REF	CLO	EFO
STUDY ASSAYS
Study Assay Measurement Type	transcription profiling assay
Study Assay Measurement Type Term Accession Number	OBI:0000424
Study Assay Measurement Type Term Source REF	ERO
Study Assay Technology Type	RNA sequencing
Study Assay Technology Type Term Accession Number	ERO:0001658
Study Assay Technology Type Term Source REF	ERO
Study Assay Technology Platform	instrument;manufacturer
Study Assay File Name	a_Du392D_assay.txt
STUDY PROTOCOLS
Study Protocol Name	Sample preparation	Illumina sequencing and data processing	Transcriptome assembly and annotation	RNA extraction and sequencing
Study Protocol Type	sample preparation method	RNA sequencing	sequence_assembly	gene expression protocol
Study Protocol Type Term Accession Number	FBbi:00000001	ERO:0001658	SO:0000353	http://www.ebi.ac.uk/efo/EFO_0003788
Study Protocol Type Term Source REF	FBbi	ERO	OBI	EFO
Study Protocol Description				
Study Protocol URI	""	""	""	""
Study Protocol Version				
Study Protocol Parameters Name	""	instrument;manufacturer	""	""
Study Protocol Parameters Name Term Accession Number	""	""	""	""
Study Protocol Parameters Name Term Source REF	""	""	""	""
Study Protocol Components Name	""	""	""	""
Study Protocol Components Type	""	""	""	""
Study Protocol Components Type Term Accession Number	""	""	""	""
Study Protocol Components Type Term Source REF	""	""	""	""
STUDY CONTACTS
Study Person Last Name	Du	Jian	Wang	Liu	Chen	Xiao	Xia	Yang	Gao	Chen
Study Person First Name	Hejun	Jianbo	Binzhong	Xueqing	Jianwei	Kan	Jinquan	Jing	Yong	Lei
Study Person Mid Initials
Study Person Email	du_hejun@ctg.com.cn	""	""	""	""	""	""	""	""	chen_lei@ctg.com.cn
Study Person Phone
Study Person Fax
Study Person Address
Study Person Affiliation	Hubei Key Laboratory of Three Gorges Project for Conservation of Fishes, Yichang, Hubei, 443100, China	BGI genomics, BGI-Shenzhen, Shenzhen, Guangdong, 518083, China	Hubei Key Laboratory of Three Gorges Project for Conservation of Fishes, Yichang, Hubei, 443100, China	Hubei Key Laboratory of Three Gorges Project for Conservation of Fishes, Yichang, Hubei, 443100, China	BGI genomics, BGI-Shenzhen, Shenzhen, Guangdong, 518083, China	Hubei Key Laboratory of Three Gorges Project for Conservation of Fishes, Yichang, Hubei, 443100, China	BGI genomics, BGI-Shenzhen, Shenzhen, Guangdong, 518083, China	Hubei Key Laboratory of Three Gorges Project for Conservation of Fishes, Yichang, Hubei, 443100, China	Hubei Key Laboratory of Three Gorges Project for Conservation of Fishes, Yichang, Hubei, 443100, China	Hubei Key Laboratory of Three Gorges Project for Conservation of Fishes, Yichang, Hubei, 443100, China
Study Person Roles
Study Person Roles Term Accession Number
Study Person Roles Term Source REF
Comment[Study Person ORCID]	""	""	""	""	0000-0003-2332-4609	""	""	""	""	""
Comment[Funder]
Comment[FundRef ID]
Comment[Funder Term Source REF]
Comment[Grant Identifier]
